# Supplementary material for: Development and Validation of a Quantitative LC-MS/MS Method for Measuring CYP4V2 Enzyme Activity via 12-Hydroxylauric Acid in rAAV-hCYP4V2 Gene Therapy Products
Source: Molecules. 2026 Apr 24;31(9):1417. doi: 10.3390/molecules31091417 (PMC13165093; doi:10.3390/molecules31091417)
Supplement: Supplementary file 1 [file molecules-31-01417-s001.zip]

Archive with 1 entries (1 files):
- molecules-4238686-supplementary.pdf
